# Supplementary material for: Acute myeloid leukemia-derived extracellular vesicles induced DNA methylation changes responsible for inflammatory program in normal hematopoietic stem progenitor cells
Source: Front Immunol. 2025 Apr 10;16:1569159. doi: 10.3389/fimmu.2025.1569159 (PMC12018244; doi:10.3389/fimmu.2025.1569159)
Supplement: Supplementary file 2 [file Table1.xlsx]

## Sheet: intersection_hypo_Promoter
Supplementary Table 1: Intersection between Hypomethylated dmGs from promoter regions of the tree groups A, B, and C
a_hypoPro	b_hypoPro	c_hypoPro	a_hypoPro_and_b_hypoPro	a_hypoPro_and_c_hypoPro	b_hypoPro_and_c_hypoPro	a_hypoPro_and_b_hypoPro_and_c_hypoPro
E2F5	UGT2A2	ZNF346	MSLNL	PI4KB	NEDD9	CUTA
RUSC1	AFF3	SNX2		ROCK1		SYNGAP1
RNF182	LGI1	ZSCAN18		CCNY		KSR1
ZNF763	ITGAD	GCC1		DSE		GPBP1
TNK2	SCAF1	CARS2		EIF4E3		C9orf30
WDR1	ASPM	PIGZ		TTC32		IL31RA
DENND4B	GJA5	SPRR2D		EZH2		MBL2
SLCO1A2	LCE1B	ZNF2		JAK1		ATXN1
ABLIM3	TTLL11	DNAJB4		ALKBH3-AS1
ZNF143	FLNC	DACT1		ALOX5AP
GPD2	ISL2	HOXA10		CDH17
CABLES1	SNORD81	ALDOA		CCRL2
FZD2	HIATL2	ZNF7		NDE1
PIK3R3	PPP6R3	RNF135		FCRLA
DDHD1		PIGV		PIK3R5
SLC2A3		PON1		SLA
C6orf81		IVD
HMSD		UBA5
LIN28B		GMPPA
FOXP1		MIR3945
E2F8		LEKR1
DUSP5		CLP1
NMI		PP12613
ATXN2		TMEM155
TPBG		ARHGAP12
SLC39A9		CALCR
PSMB1		CUEDC2
TBP		FAM111A
NOS1		PPFIBP1
C1QTNF5		S1PR5
NDST2		PGLYRP4
MMRN1		STC1
MZF1		RBM12B-AS1
MGC2752		RBM12B
		PCDHA9
		AXL
		PRDM8
		DBT
		GIPR
		ZNF554
		CETN3
		LOC731157
		GPR65
		PNRC1
		RTN4
		WSCD1
		PNPLA1
		LURAP1L-AS1
		DYNLL1
		NR4A3
		SASH1
		SVIL
		ZNF790
		REEP3
		SNORD114-17
		YIPF3
		CLPTM1
		CASC4
		KCNJ2
		KAT2B
		GNAI2
		C19orf62
		ZNF385B
		RBPJ
		GPR139
		AKR1B1
		MEST
		HSPD1
		HSPE1
		CNTFR
		ST6GALNAC5
		RREB1
		CCNDBP1
		ENOX1
		VPS8
		LOC494141
		DDAH2
		SYK
		LPAR6
		GALNTL6
		RAB6C
		PLEKHF2
		RNF145
		AGTR1
		DHX16
		NSMCE4A
		BRP44L
		CSNK1E
		GCNT1
		PHF19
		SYTL3
		LYSMD3
		MYH9
		SEPT11
		ASAP1IT1
		RAB14
		CCDC70
		BTN3A2
		ABHD2
		VTRNA1-2
		ASAH2B
		RFX8
		PBX2
		RPL27
		PRR5
		LRRC23
		PRRT1
		CSF2
		GPR107
		HSPA2
		TPP1
		AUNIP
		ASNS
		NPFFR1
		MAPK7
		B9D1
		C9orf85
		FAM108B1
		MIR15B
		MIR16-2
		ZSCAN9
		GPSM3
		ZNF322B
		PSRC1
		OGFOD2
		ABCB9
		SC4MOL
		YES1
		ARHGAP20
		EPHA3
		SMEK1
		NUDT12
		C10orf84
		GSTTP1
		MYST3
		GOLIM4
		RGS14
		HMGN4
		WNT1
		PPIG
		PRIM2
		MAP1A
		MTUS1
		HIF1A
		PTPN14
		LOC100505478
		MON2
		FN1
		ZNF664
		CLASRP
		ZYG11B
		GPR55
		HS3ST1
		C11orf67
		RSF1
		LRP2
		CLEC2B
		DALRD3
		NDUFAF3
		MIR425
		MIR191
		OSBPL3
		SMIM3
		IKZF2
		SNTA1
		C5orf24
		PYY
		LAT2
		ABLIM1
		SPTBN4
		BLVRB
		UNKL
		CHRM5
		LYL1
		PTEN
		BTD
		C2orf27A
		FXYD2
		LENG9
		FLJ44606
		UCHL1
		CTNNB1
		B3GALT4
		ITPKB
		BBOX1
		AMN
		TMCO1
		BRUNOL4
		HIST1H4D
		ZNF107
		ONECUT2
		C20orf199
		ZNFX1
		TMTC1
		SCN4B
		LETM2
		ICOS
		LINC01307
		USP50
		PCDHB7
		C1orf203
		ZNF667
		FANK1-AS1
		CACNA1E
		WWTR1
		HES1
		ZGRF1
		LARP7
		KDELR2
		ADAT1
		RASSF2
		CDH23
		NUP93
		GTF2A1
		DOLK
		RASSF5
		SOWAHA
		ETV5
		C4orf33
		LOC102724776
		OR4A5
		RGL1
		APOBEC4
		DNAJC14
		LINC01162
		AQP2
		SCN5A
		JMJD1C
		CFL2
		FAM46A
		SLC10A5
		C12orf79
		KLHDC7B
		LOC102724612
		C6orf126
		BCS1L
		ZNF142
		GRIK1
		KCTD15
		GPX7
		LZTS2
		TPTE2
		GPR172A
		CTSB
		TAGLN2
		NOL11
		POLK
		ARAP1
		MKX
		C15orf59
