# Supplementary material for: Acute myeloid leukemia-derived extracellular vesicles induced DNA methylation changes responsible for inflammatory program in normal hematopoietic stem progenitor cells
Source: Front Immunol. 2025 Apr 10;16:1569159. doi: 10.3389/fimmu.2025.1569159 (PMC12018244; doi:10.3389/fimmu.2025.1569159)
Supplement: Supplementary file 3 [file Table2.xlsx]

## Sheet: intersection_hypo_Body
Supplementary Table 2: Intersection between Hypomethylated dmGs from body regions of the tree groups A, B, and C
a_hypoBody	b_hypoBody	c_hypoBody	a_hypoBody_and_b_hypoBody	a_hypoBody_and_c_hypoBody	b_hypoBody_and_c_hypoBody	a_hypoBody_and_b_hypoBody_and_c_hypoBody
E2F5	UGT2A1	NECAB2	ABCA1	TNFRSF10B	NR5A2	MTSS1
RUSC1-AS1	SCTR	ALX4	BLK	TNRC6A	RNF220	NEURL3
RUSC1	CYP39A1	ERP44	TPST1	PI4KB	TNIP2	BCL2A1
NINJ2	C10orf68	DUSP5P1	COMP	LOC102503427	FBXL13	B4GALT5
C5orf38	CNIH3	RHOU		SLC13A4	HOXA5	LINC00158
C3orf32	GABBR1	SCUBE1		UXS1	HOXA-AS3	CNKSR3
ZFR	DLG1	SNX2		ANKRD30BP3	GNG12-AS1	GPBP1
CPE	C14orf64	ZSCAN18		ROCK1		NADSYN1
ABLIM3	LOC100130691	NXN		TMEM40		F2RL1
KDM4C	DGKI	SLC12A7		NFE2L3		HSD17B12
NCOA7	HLA-DRB1	SELT		FANK1		SEMA4A
MIR3134	QRICH2	PLCL2		STARD10		IRAK2
POR	TGFA	GDA		PXDN		MAML2
TFAP2A	JAKMIP3	AKAP13		LINC00486		KIAA0391
LOC285847	CCNY	NCAPD2		ETV6		WBP1L
SP3	HLA-DQB2	SPRR2D		SCHIP1		SUFU
IQCJ-SCHIP1	SNORD47	DACT1		FOXN3		IL31RA
C14orf179	GAS5	WWOX		CD47		NFKB1
GALNTL4	ADCY10	HOXA10		C21orf33		LRIG1
UIMC1	F10	SIK3		WDR1		DUSP27
MSC-AS1	CDK14	JPH3		FOXP1		HGSNAT
ERH	EEA1	RUNX1		RPP30		ABTB2
SDK1		HLA-DRB5		RAC1
FEZ2		CEP350		PPP3CA
SCARA5		CDC37L1		RIN2
MFRP		HIVEP3		SMAD3
ADGRV1		GLDC		ALOX5AP
DTNB		ACAD11		BCL2
MET		LOC101927851		UST
FN1		STAU2		LOC100507406
LOC100131691		ETAA1		DDAH2
		EMX2OS		FAM107B
		LOC440925		SLA
		MDGA1		TG
		CACHD1
		PYROXD1
		DLGAP2
		DNAI2
		DGKB
		C17orf53
		PRKCE
		FLNB
		STC1
		TENM2
		SLC24A2
		PARD3
		SKAP2
		TMEM156
		PCDHA1
		PCDHA2
		PCDHA3
		PCDHA4
		PCDHA5
		PCDHA6
		PCDHA7
		PCDHA8
		AXL
		RNF19B
		SLC5A10
		LYZL1
		KCNK9
		ZNF655
		AFF1
		TNKS2
		CCDC33
		MED23
		LBH
		WEE2-AS1
		WEE2
		KCTD19
		TM4SF4
		PIGK
		ITGAM
		LOC101929705
		LURAP1L
		SFRS9
		NR4A3
		ARID1A
		SNORD114-31
		LOC285780
		DCTN5
		SNORD114-16
		SNHG24
		POLR1C
		CASC4
		CTGF
		SPIC
		TNFRSF9
		DPY19L1
		MSI2
		TANC2
		MYL6
		LOC101926942
		ATP8A2
		NAV2
		SIRPB1
		PSMD12
		VWA8
		HSPH1
		FAM124A
		RBPJ
		MACF1
		LPP
		PPFIA3
		TFAP2B
		ZSWIM5
		BRSK2
		MESTIT1
		VPS8
		ARFRP1
		SLC1A7
		JHDM1D
		DCUN1D1
		DMRT3
		C12orf76
		C16orf58
		LOC415056
		CDKL4
		EXOC1
		LDLRAD4
		RNF145
		CCNDBP1
		ENOX1
		STYXL1
		ATP6V1B2
		BRE
		TMEM37
		RB1
		CTDNEP1
		RFX6
		HIST1H1A
		ETNK1
		LOC100133315
		PRKAG2
		RAB3C
		TTLL5
		RUNDC3A
		RASA2
		CPEB3
		SHB
		NPHP1
		ASAP1
		ETS1
		CYTH1
		ARHGAP42
		NFATC2
		FRG1
		WDR70
		RPL27
		IRAK1BP1
		MMP16
		CYP46A1
		PRRT1
		GPR107
		MAST4
		CADM1
		ATP2A2
		ASNS
		ZNF827
		DOCK9
		PRIMPOL
		PCCA
		PRR5L
		SMC4
		ZNF541
		PSRC1
		GAD2
		RGPD8
		RGPD5
		CYP3A5
		EDIL3
		LARP1B
		BAD
		KIAA1217
		EMID2
		ABCA4
		KMT2C
		UBE3C
		ZNF337-AS1
		APPL2
		CLN6
		RNU6-28P
		MTUS1
		HIF1A
		IL7R
		RUNX2
		CCDC6
		CLASRP
		GDNF
		USP12
		HOXA9
		LOC338694
		BCL11A
		CCSER1
		VLDLR-AS1
		ABHD6
		ADAM17
		LAT2
		FLJ12825
		LOC100240735
		ABLIM1
		POLK
		SORCS2
		TXNRD1
		AVEN
		LOC101929710
		SLC25A37
		PTEN
		BTD
		SUSD4
		ANKRD45
		FXYD6-FXYD2
		VAX1
		TRIP4
		SLC9A4
		LOC285954
		CHRD
		EVI5
		FRY
		THSD4
		PLEKHH3
		TNKS
		C1orf228
		DLX6AS
		BRCAT54
		SCN4B
		DLX6-AS1
		RBM20
		ICOS
		LOC100506457
		FAM46C
		SPTA1
		ITGBL1
		DIP2A
		ANK2
		MNAT1
		PRR7
		UBR1
		NUP93
		GTF2A1
		NUP188
		CASC9
		RASSF5
		PDE4A
		MAP9
		DENND6A
		LOC101927619
		SYNGAP1
		LOC101927056
		TMCO4
		E2F3
		PPM1H
		HDC
		PHLDA1
		DPF3
		JMJD1C-AS1
		NKAIN3
		PTPRU
		CFL2
		KCMF1
		NAGK
		NFIX
		C12orf79
		HHIP
		STXBP4
		GRIK1
		TPTE2
		FBXL6
		FBXW11
		KCNC1
		ANKRD13A
		PLCH2
		ATP1B3
		ARAP1
		GMDS
		PAPPA2
		GALK1
		CHD5
