# Supplementary material for: Acute myeloid leukemia-derived extracellular vesicles induced DNA methylation changes responsible for inflammatory program in normal hematopoietic stem progenitor cells
Source: Front Immunol. 2025 Apr 10;16:1569159. doi: 10.3389/fimmu.2025.1569159 (PMC12018244; doi:10.3389/fimmu.2025.1569159)
Supplement: Supplementary file 4 [file Table3.xlsx]

## Sheet: intersection_hyper_Promoter
Supplementary Table 3: Intersection between Hypermethylated dmGs from promoter regions of the tree groups A, B, and C
a_hyperPro	b_hyperPro	c_hyperPro	a_hyperPro_and_b_hyperPro	a_hyperPro_and_c_hyperPro
BIRC8	SNTG1	USP44	NUP35	MTRNR2L7
MIR588	HOXC12	CNOT10	DOLK
PTK2	HOXA10	GLIPR2
CCDC77	RIMBP2	ARIH2
LECT2	COX6C	MEN1
MYO5A	SLC30A8	ACACA
LOC152024	TGM2	LDLRAD4
EPB41L5	FOXI2	KIAA0182
PLCE1	MOCS1	ZKSCAN1
NCKAP1	PLEKHF2	CBWD5
MKNK1	LOC254559	WDR88
KIF24	MARCH8	FAM176B
STAG1	GAN	ANKRD44-IT1
FNDC3A	EIF4E3	DDX39B
TOPBP1	MIR4633	PPP1R12B
ACKR2	MTUS1	LIPK
PHF20L1	FBXW7	STAMBPL1
SLC4A4	HIVEP1	IGSF10
SELENBP1	MAML2	SORBS2
TDRD15	TMEM134	PDC
RFX3	CACNB1	MCM9
SKAP2	WARS	DPY19L1
RNF145	WDR25	C11orf65
ZC2HC1B	LAYN	SPDYA
VASN	CAMK1D	CHRM3
LRRTM2		OR6A2
CTNNA1		SLC19A3
PGRMC2		SLC23A2
CLEC2B		NGFR
SGMS1		OR2AK2
CCL21		OR2L13
TUBA1B		CBFA2T3
KIFAP3		SACM1L
VTCN1		REP15
DISP1		AGPS
INPP4B		MEP1A
NUMB		MLIP
DNASE2B		HIVEP3
TSPAN14		PRR30
RAI1		MLN
MIRLET7C		ZC3H11A
MIR99A		TMCO5A
BRD2		AKAP7
GRIK1		FDPS
		ATOH7
		RNF148
		RD3L
		ATP1A1
		EBAG9
		PCDHB3
		CCSER1
		EXD3
		PJA2
		TSPAN4
		CLVS1
		FUT2
		OR5M11
		CNGA1
		C12orf59
		CHMP3
		PPFIA2
		MTMR3
		SNORA25
		TSPEAR
		SNORD104
		SNORA76
		SNRPN
		SLC16A1
		C2
		NDST2
		IFI44L
		WDR64
		TNFSF14
		C5orf36
		ANKRD32
		CHCHD7
		LINC01088
		ZNF331
		ZNF474
		LOC101928441
		LEPREL1
		GABRG3-AS1
		OR4C6
		MS4A4A
