# Supplementary material for: Acute myeloid leukemia-derived extracellular vesicles induced DNA methylation changes responsible for inflammatory program in normal hematopoietic stem progenitor cells
Source: Front Immunol. 2025 Apr 10;16:1569159. doi: 10.3389/fimmu.2025.1569159 (PMC12018244; doi:10.3389/fimmu.2025.1569159)
Supplement: Supplementary file 5 [file Table4.xlsx]

## Sheet: intersection_hyper_Body
Supplementary Table 4: Intersection between Hypermethylated dmGs from body regions of the tree groups A, B, and C
a_hyperBody	b_hyperBody	c_hyperBody	a_hyperBody_and_b_hyperBody	a_hyperBody_and_c_hyperBody	b_hyperBody_and_c_hyperBody
LINC00578	DUSP5P1	LMLN	CD2AP	TNNI2	TAOK2
PPAP2A	RHOU	INTU	NUP188	NPHP4
CNOT2	SELT	PSMA3		GABRG3
MAMDC2-AS1	HOXA10	GAS2		ABCB1
MAMDC2	MDGA1	CNOT10		ASIC2
USP37	PYROXD1	PDLIM3		LMO2
TCERG1	CCDC158	MEN1		GRK7
CAMTA1	KCNK9	RNF135
IQCE	WEE2-AS1	PSMF1
LOC100507639	WEE2	TTLL11
USP15	ESPNP	ACACA
USP28	SFRP1	PPAP2B
RANBP9	DPY19L1	PROS1
CDK17	C2orf76	ESYT2
GOLGA3	GGCX	KIAA0182
SLC24A3	ADAM12	AHR
SLC25A16	GNB1	CBWD5
GRAMD1B	MOCS1	FAM208B
TMEM18	PRKAG2	OR5T2
PLCE1	NCRNA00171	C12orf56
LAMB1	PSD3	ANKRD44
SPEF2	SLC35E2	MED12L
HIAT1	PTP4A1	MDN1
FCHSD2	CDCP1	DDX39B
MCU	USP12	ATP6V1G2-DDX39B
WDFY2	LOC145845	CCDC30
EXOG	ISOC1	SP4
MKNK1	MTUS1	BCL11B
CHIC2	SVIL-AS1	PKDCC
METTL8	SVIL	WDFY1
ZNF292	SMAD3	BBS2
ADGB	BMP8A	LOC102724919
FNDC3A	SPTA1	PDC
MPP4	CACNB1	MIR548F1
FAM81A	LAYN	FBN2
FOXK1	DCC	CP
GAS7	CCDC28A	HCG18
ARHGAP32	PRR22	HEPHL1
LRP6	KCNC1	WDR49
C15orf41		TRIM26
SORL1		ACAP3
CPEB1		CAND1
SLC4A4		DOCK3
CLASP2		FAM92A1
SEC24B		C6orf106
ICE1		C17orf51
AMBRA1		NDUFA9
MBOAT2		NEBL
NRG1		ZFAND3
NOTCH1		ARAP2
SH3RF1		CBFA2T3
RASGEF1A		TRPC4AP
SKAP2		LRRIQ1
PPP2R2A		LRIG2
PRRT1		PPFIBP1
GTF2F2		KLHDC2
TRERF1		LOC100130691
CCDC50		VGLL3
MIR548H2		EPB41L4A
AADACL2-AS1		NEDD4
CORO7		MLIP
CTNNA1		ADRBK2
IL12RB2		SREK1
KIFAP3		NT5C2
VTCN1		RIOK1
TECPR2		RPTOR
VPS37A		NDRG1
RHOBTB1		PTBP3
TAOK3		RFTN2
PAPSS2		C1QTNF3
RPS6KA2		C1QTNF3-AMACR
LAMC1		AKAP7
BTBD1		C7orf50
FDFT1		FDPS
HCCA2		CADPS2
EXOC6B		TDRD9
NPAS3		MTA3
DNASE2B		ATP1A1
KIAA0430		YTHDC1
CREB3L2		SLC36A1
MALRD1		RALGPS1
SNTB1		C9orf156
MEMO1		DNM3
PIKFYVE		TSPAN4
CACYBP		LOC102724663
LARP1		PPFIA2
C6		C5
C21orf34		LOC105748977
BRD2		EPS8
GRIK1		DCHS2
RUNX2		INO80D
DNAH8		ARHGEF12
		LOC100288798
		RNF19A
		CHMP3
		RNF103-CHMP3
		LINC00907
		HSD17B4
		LINC01098
		LINC01099
		KIF21A
		LY86
		LY86-AS1
		CUX1
		ABLIM2
		TGFA
		JAKMIP3
		FTO
		FN1
		STAM
		ACTL6B
		SCARA5
		TSPEAR
		FER
		C2
		ALK
		HECTD1
		ITPR2
		MIS18BP1
		IGSF11
		C10orf108
		LINC00862
		USP33
		MIR7853
		NCKAP5
		TCERG1L
		RHOBTB3
		TCF7L1
		CHCHD7
		DIS3L2
		MKL2
		EIF4G3
		SCFD1
		MARK3
		STX8
		AQP11
		B3GNTL1
		ARID1B
		USP42
		GLRA1
		SPOCK1
		ATP10B
		MS4A4A
