# Supplementary material for: Acute myeloid leukemia-derived extracellular vesicles induced DNA methylation changes responsible for inflammatory program in normal hematopoietic stem progenitor cells
Source: Front Immunol. 2025 Apr 10;16:1569159. doi: 10.3389/fimmu.2025.1569159 (PMC12018244; doi:10.3389/fimmu.2025.1569159)
Supplement: Supplementary file 6 [file Table5.xlsx]

## Sheet: Sheet 1
Supplementary table 5: Gene Ontology of 93 common hypomethylated genes
ID	Description	GeneRatio	BgRatio	pvalue	p.adjust	geneID	Count
GOBP_IMMUNE_RESPONSE_REGULATING_CELL_SURFACE_RECEPTOR_SIGNALING_PATHWAY	GOBP_IMMUNE_RESPONSE_REGULATING_CELL_SURFACE_RECEPTOR_SIGNALING_PATHWAY	9/71	348/17959	8.98574e-06	0.00770377	BLK/CD47/FOXP1/BCL2/TNIP2/F2RL1/IRAK2/NFKB1/MBL2	9
GOBP_POSITIVE_REGULATION_OF_CELL_SUBSTRATE_ADHESION	GOBP_POSITIVE_REGULATION_OF_CELL_SUBSTRATE_ADHESION	6/71	123/17959	9.08999e-06	0.00770377	ROCK1/RAC1/RIN2/SMAD3/NEDD9/HSD17B12	6
GOBP_REGULATION_OF_CELL_SUBSTRATE_ADHESION	GOBP_REGULATION_OF_CELL_SUBSTRATE_ADHESION	7/71	220/17959	2.57341e-05	0.0125431	ROCK1/RAC1/RIN2/SMAD3/BCL2/NEDD9/HSD17B12	7
GOBP_ACTIN_FILAMENT_BUNDLE_ORGANIZATION	GOBP_ACTIN_FILAMENT_BUNDLE_ORGANIZATION	6/71	167/17959	5.13483e-05	0.0125431	ROCK1/CD47/RAC1/SMAD3/NEDD9/MTSS1	6
GOBP_MUSCLE_HYPERTROPHY	GOBP_MUSCLE_HYPERTROPHY	5/71	104/17959	5.6832e-05	0.0125431	ROCK1/FOXP1/PPP3CA/SMAD3/EZH2	5
GOBP_REGULATION_OF_ACTIN_FILAMENT_BUNDLE_ASSEMBLY	GOBP_REGULATION_OF_ACTIN_FILAMENT_BUNDLE_ASSEMBLY	5/71	107/17959	6.50984e-05	0.0125431	ROCK1/CD47/RAC1/SMAD3/MTSS1	5
GOBP_POSITIVE_REGULATION_OF_CELL_MATRIX_ADHESION	GOBP_POSITIVE_REGULATION_OF_CELL_MATRIX_ADHESION	4/71	56/17959	7.05279e-05	0.0125431	ROCK1/RAC1/RIN2/SMAD3	4
GOBP_CELL_SUBSTRATE_ADHESION	GOBP_CELL_SUBSTRATE_ADHESION	8/71	356/17959	7.90066e-05	0.0125431	ROCK1/RAC1/RIN2/SMAD3/BCL2/MSLNL/NEDD9/HSD17B12	8
GOBP_ACTIN_FILAMENT_ORGANIZATION	GOBP_ACTIN_FILAMENT_ORGANIZATION	9/71	465/17959	8.68434e-05	0.0125431	ROCK1/CD47/WDR1/RAC1/SMAD3/BCL2/NEDD9/MTSS1/F2RL1	9
GOBP_POSITIVE_REGULATION_OF_CYTOSKELETON_ORGANIZATION	GOBP_POSITIVE_REGULATION_OF_CYTOSKELETON_ORGANIZATION	6/71	184/17959	8.78917e-05	0.0125431	CD47/WDR1/RAC1/SMAD3/MTSS1/F2RL1	6
GOBP_REGULATION_OF_NITRIC_OXIDE_METABOLIC_PROCESS	GOBP_REGULATION_OF_NITRIC_OXIDE_METABOLIC_PROCESS	4/71	60/17959	9.25285e-05	0.0125431	CD47/RAC1/SMAD3/DDAH2	4
GOBP_POSITIVE_REGULATION_OF_ACTIN_FILAMENT_BUNDLE_ASSEMBLY	GOBP_POSITIVE_REGULATION_OF_ACTIN_FILAMENT_BUNDLE_ASSEMBLY	4/71	61/17959	9.87275e-05	0.0125431	CD47/RAC1/SMAD3/MTSS1	4
GOBP_REGULATION_OF_ACTIN_FILAMENT_ORGANIZATION	GOBP_REGULATION_OF_ACTIN_FILAMENT_ORGANIZATION	7/71	273/17959	0.000100705	0.0125431	ROCK1/CD47/WDR1/RAC1/SMAD3/MTSS1/F2RL1	7
GOBP_MUSCLE_ADAPTATION	GOBP_MUSCLE_ADAPTATION	5/71	118/17959	0.0001036	0.0125431	ROCK1/FOXP1/PPP3CA/SMAD3/EZH2	5
GOBP_POSITIVE_REGULATION_OF_CELL_ADHESION	GOBP_POSITIVE_REGULATION_OF_CELL_ADHESION	9/71	482/17959	0.000114063	0.0128891	ROCK1/CD47/RAC1/PPP3CA/RIN2/SMAD3/JAK1/NEDD9/HSD17B12	9
GOBP_REGULATION_OF_ACTIN_FILAMENT_BASED_PROCESS	GOBP_REGULATION_OF_ACTIN_FILAMENT_BASED_PROCESS	8/71	380/17959	0.000124132	0.0131502	ROCK1/CD47/WDR1/RAC1/SMAD3/NEDD9/MTSS1/F2RL1	8
GOBP_REGULATION_OF_CELL_MATRIX_ADHESION	GOBP_REGULATION_OF_CELL_MATRIX_ADHESION	5/71	125/17959	0.000135936	0.0135537	ROCK1/RAC1/RIN2/SMAD3/BCL2	5
GOBP_POSITIVE_REGULATION_OF_FOCAL_ADHESION_ASSEMBLY	GOBP_POSITIVE_REGULATION_OF_FOCAL_ADHESION_ASSEMBLY	3/71	26/17959	0.000144225	0.0135812	ROCK1/RAC1/SMAD3	3
GOBP_REGULATION_OF_MUSCLE_HYPERTROPHY	GOBP_REGULATION_OF_MUSCLE_HYPERTROPHY	4/71	70/17959	0.000168881	0.0150659	ROCK1/FOXP1/PPP3CA/SMAD3	4
GOBP_CELL_SURFACE_PATTERN_RECOGNITION_RECEPTOR_SIGNALING_PATHWAY	GOBP_CELL_SURFACE_PATTERN_RECOGNITION_RECEPTOR_SIGNALING_PATHWAY	4/71	72/17959	0.000188367	0.0154329	TNIP2/F2RL1/IRAK2/MBL2	4
GOBP_CELLULAR_COMPONENT_MAINTENANCE	GOBP_CELLULAR_COMPONENT_MAINTENANCE	4/71	73/17959	0.000198695	0.0154329	NEDD9/MTSS1/F2RL1/SYNGAP1	4
GOBP_AMINOGLYCAN_BIOSYNTHETIC_PROCESS	GOBP_AMINOGLYCAN_BIOSYNTHETIC_PROCESS	4/71	74/17959	0.000209426	0.0154329	UST/DSE/B4GALT5/NFKB1	4
GOBP_CELL_CELL_JUNCTION_ORGANIZATION	GOBP_CELL_CELL_JUNCTION_ORGANIZATION	6/71	216/17959	0.000210906	0.0154329	ROCK1/WDR1/SMAD3/CDH17/MTSS1/F2RL1	6
GOBP_B_CELL_RECEPTOR_SIGNALING_PATHWAY	GOBP_B_CELL_RECEPTOR_SIGNALING_PATHWAY	4/71	77/17959	0.000244123	0.0154329	BLK/FOXP1/BCL2/NFKB1	4
GOBP_MUSCLE_HYPERTROPHY_IN_RESPONSE_TO_STRESS	GOBP_MUSCLE_HYPERTROPHY_IN_RESPONSE_TO_STRESS	3/71	31/17959	0.000245834	0.0154329	PPP3CA/SMAD3/EZH2	3
GOBP_POSITIVE_REGULATION_OF_CELL_SUBSTRATE_JUNCTION_ORGANIZATION	GOBP_POSITIVE_REGULATION_OF_CELL_SUBSTRATE_JUNCTION_ORGANIZATION	3/71	31/17959	0.000245834	0.0154329	ROCK1/RAC1/SMAD3	3
GOBP_THYROID_GLAND_DEVELOPMENT	GOBP_THYROID_GLAND_DEVELOPMENT	3/71	31/17959	0.000245834	0.0154329	SMAD3/TG/HOXA5	3
GOBP_REACTIVE_NITROGEN_SPECIES_METABOLIC_PROCESS	GOBP_REACTIVE_NITROGEN_SPECIES_METABOLIC_PROCESS	4/71	79/17959	0.000269437	0.0163105	CD47/RAC1/SMAD3/DDAH2	4
GOBP_FOCAL_ADHESION_ASSEMBLY	GOBP_FOCAL_ADHESION_ASSEMBLY	4/71	85/17959	0.000356681	0.0205048	ROCK1/RAC1/SMAD3/BCL2	4
GOBP_CELL_MATRIX_ADHESION	GOBP_CELL_MATRIX_ADHESION	6/71	239/17959	0.000362917	0.0205048	ROCK1/RAC1/RIN2/SMAD3/BCL2/MSLNL	6
GOBP_RESPONSE_TO_ANGIOTENSIN	GOBP_RESPONSE_TO_ANGIOTENSIN	3/71	38/17959	0.000452316	0.0247315	ROCK1/PPP3CA/NFKB1	3
GOBP_INNATE_IMMUNE_RESPONSE_ACTIVATING_CELL_SURFACE_RECEPTOR_SIGNALING_PATHWAY	GOBP_INNATE_IMMUNE_RESPONSE_ACTIVATING_CELL_SURFACE_RECEPTOR_SIGNALING_PATHWAY	4/71	93/17959	0.000502262	0.025798	TNIP2/F2RL1/IRAK2/MBL2	4
GOBP_REGULATION_OF_MUSCLE_ADAPTATION	GOBP_REGULATION_OF_MUSCLE_ADAPTATION	4/71	93/17959	0.000502262	0.025798	ROCK1/FOXP1/PPP3CA/SMAD3	4
GOBP_MONONUCLEAR_CELL_DIFFERENTIATION	GOBP_MONONUCLEAR_CELL_DIFFERENTIATION	8/71	482/17959	0.000613967	0.030608	FOXP1/BCL2/EZH2/JAK1/CDH17/F2RL1/SEMA4A/IL31RA	8
GOBP_CELL_SUBSTRATE_JUNCTION_ORGANIZATION	GOBP_CELL_SUBSTRATE_JUNCTION_ORGANIZATION	4/71	102/17959	0.000711766	0.0344698	ROCK1/RAC1/SMAD3/BCL2	4
GOBP_REGULATION_OF_ACTOMYOSIN_STRUCTURE_ORGANIZATION	GOBP_REGULATION_OF_ACTOMYOSIN_STRUCTURE_ORGANIZATION	4/71	105/17959	0.000793557	0.0359973	ROCK1/CD47/RAC1/SMAD3	4
GOBP_CELL_JUNCTION_MAINTENANCE	GOBP_CELL_JUNCTION_MAINTENANCE	3/71	46/17959	0.000795704	0.0359973	MTSS1/F2RL1/SYNGAP1	3
GOBP_POSITIVE_REGULATION_OF_CELL_JUNCTION_ASSEMBLY	GOBP_POSITIVE_REGULATION_OF_CELL_JUNCTION_ASSEMBLY	4/71	106/17959	0.000822235	0.0359973	ROCK1/RAC1/SMAD3/SEMA4A	4
GOBP_NEGATIVE_REGULATION_OF_MOTOR_NEURON_APOPTOTIC_PROCESS	GOBP_NEGATIVE_REGULATION_OF_MOTOR_NEURON_APOPTOTIC_PROCESS	2/71	11/17959	0.000828256	0.0359973	ROCK1/BCL2	2
GOBP_REGULATION_OF_SUPRAMOLECULAR_FIBER_ORGANIZATION	GOBP_REGULATION_OF_SUPRAMOLECULAR_FIBER_ORGANIZATION	7/71	389/17959	0.000856228	0.0362826	ROCK1/CD47/WDR1/RAC1/SMAD3/MTSS1/F2RL1	7
GOBP_CELLULAR_RESPONSE_TO_INTERLEUKIN_1	GOBP_CELLULAR_RESPONSE_TO_INTERLEUKIN_1	4/71	110/17959	0.000944297	0.0372309	CD47/TNIP2/IRAK2/NFKB1	4
GOBP_PHAGOCYTOSIS_ENGULFMENT	GOBP_PHAGOCYTOSIS_ENGULFMENT	3/71	49/17959	0.000957596	0.0372309	ABCA1/RAC1/F2RL1	3
GOBP_DERMATAN_SULFATE_PROTEOGLYCAN_METABOLIC_PROCESS	GOBP_DERMATAN_SULFATE_PROTEOGLYCAN_METABOLIC_PROCESS	2/71	12/17959	0.000991368	0.0372309	UST/DSE	2
GOBP_POSITIVE_REGULATION_OF_CONNECTIVE_TISSUE_REPLACEMENT	GOBP_POSITIVE_REGULATION_OF_CONNECTIVE_TISSUE_REPLACEMENT	2/71	12/17959	0.000991368	0.0372309	ROCK1/PPP3CA	2
GOBP_STRESS_FIBER_ASSEMBLY	GOBP_STRESS_FIBER_ASSEMBLY	4/71	112/17959	0.00100988	0.0372309	ROCK1/CD47/RAC1/SMAD3	4
GOBP_CORTICAL_CYTOSKELETON_ORGANIZATION	GOBP_CORTICAL_CYTOSKELETON_ORGANIZATION	3/71	50/17959	0.00101585	0.0372309	ROCK1/WDR1/RAC1	3
GOBP_MUSCLE_CELL_DEVELOPMENT	GOBP_MUSCLE_CELL_DEVELOPMENT	5/71	195/17959	0.0010449	0.0372309	COMP/WDR1/FOXP1/PPP3CA/BCL2	5
GOBP_REGULATION_OF_ENDOCYTOSIS	GOBP_REGULATION_OF_ENDOCYTOSIS	6/71	294/17959	0.00107369	0.0372309	ROCK1/CD47/RAC1/PPP3CA/F2RL1/MBL2	6
GOBP_POSITIVE_REGULATION_OF_STRESS_FIBER_ASSEMBLY	GOBP_POSITIVE_REGULATION_OF_STRESS_FIBER_ASSEMBLY	3/71	51/17959	0.00107629	0.0372309	CD47/RAC1/SMAD3	3
GOBP_NEGATIVE_REGULATION_OF_CYTOSOLIC_CALCIUM_ION_CONCENTRATION	GOBP_NEGATIVE_REGULATION_OF_CYTOSOLIC_CALCIUM_ION_CONCENTRATION	2/71	13/17959	0.00116862	0.0388235	SMAD3/BCL2	2
GOBP_POSITIVE_REGULATION_OF_ACTIN_FILAMENT_DEPOLYMERIZATION	GOBP_POSITIVE_REGULATION_OF_ACTIN_FILAMENT_DEPOLYMERIZATION	2/71	13/17959	0.00116862	0.0388235	WDR1/F2RL1	2
GOBP_CANONICAL_NF_KAPPAB_SIGNAL_TRANSDUCTION	GOBP_CANONICAL_NF_KAPPAB_SIGNAL_TRANSDUCTION	6/71	300/17959	0.00119105	0.0388235	TNFRSF10B/ROCK1/TNIP2/F2RL1/IRAK2/NFKB1	6
GOBP_STRIATED_MUSCLE_ADAPTATION	GOBP_STRIATED_MUSCLE_ADAPTATION	3/71	55/17959	0.00134067	0.0422187	PPP3CA/SMAD3/EZH2	3
GOBP_AMINOGLYCAN_METABOLIC_PROCESS	GOBP_AMINOGLYCAN_METABOLIC_PROCESS	4/71	121/17959	0.00134502	0.0422187	UST/DSE/B4GALT5/NFKB1	4
GOBP_ACTOMYOSIN_STRUCTURE_ORGANIZATION	GOBP_ACTOMYOSIN_STRUCTURE_ORGANIZATION	5/71	209/17959	0.00142123	0.0424409	ROCK1/CD47/WDR1/RAC1/SMAD3	5
GOBP_T_CELL_ACTIVATION_INVOLVED_IN_IMMUNE_RESPONSE	GOBP_T_CELL_ACTIVATION_INVOLVED_IN_IMMUNE_RESPONSE	4/71	123/17959	0.00142887	0.0424409	FOXP1/JAK1/F2RL1/SEMA4A	4
GOBP_ALPHA_BETA_T_CELL_DIFFERENTIATION	GOBP_ALPHA_BETA_T_CELL_DIFFERENTIATION	4/71	124/17959	0.00147214	0.0424409	FOXP1/BCL2/JAK1/SEMA4A	4
GOBP_NEGATIVE_REGULATION_OF_OSTEOBLAST_PROLIFERATION	GOBP_NEGATIVE_REGULATION_OF_OSTEOBLAST_PROLIFERATION	2/71	15/17959	0.00156512	0.0424409	SMAD3/BCL2	2
GOBP_REGULATION_OF_CONNECTIVE_TISSUE_REPLACEMENT	GOBP_REGULATION_OF_CONNECTIVE_TISSUE_REPLACEMENT	2/71	15/17959	0.00156512	0.0424409	ROCK1/PPP3CA	2
GOBP_REGULATION_OF_MOTOR_NEURON_APOPTOTIC_PROCESS	GOBP_REGULATION_OF_MOTOR_NEURON_APOPTOTIC_PROCESS	2/71	15/17959	0.00156512	0.0424409	ROCK1/BCL2	2
GOBP_MYELOID_CELL_DIFFERENTIATION	GOBP_MYELOID_CELL_DIFFERENTIATION	7/71	432/17959	0.00156867	0.0424409	WDR1/FOXP1/PPP3CA/HOXA5/NEDD9/F2RL1/IL31RA	7
GOBP_LYMPHOCYTE_ACTIVATION_INVOLVED_IN_IMMUNE_RESPONSE	GOBP_LYMPHOCYTE_ACTIVATION_INVOLVED_IN_IMMUNE_RESPONSE	5/71	214/17959	0.00157724	0.0424409	FOXP1/JAK1/CDH17/F2RL1/SEMA4A	5
GOBP_SKIN_DEVELOPMENT	GOBP_SKIN_DEVELOPMENT	6/71	317/17959	0.00157745	0.0424409	COMP/ROCK1/PPP3CA/BCL2/EZH2/SUFU	6
GOBP_NEGATIVE_REGULATION_OF_B_CELL_APOPTOTIC_PROCESS	GOBP_NEGATIVE_REGULATION_OF_B_CELL_APOPTOTIC_PROCESS	2/71	16/17959	0.00178415	0.047252	FOXP1/BCL2	2
GOBP_MESENCHYME_DEVELOPMENT	GOBP_MESENCHYME_DEVELOPMENT	6/71	328/17959	0.00187416	0.0488724	ROCK1/SMAD3/BCL2/HOXA5/EZH2/SEMA4A	6
GOBP_CELL_JUNCTION_ASSEMBLY	GOBP_CELL_JUNCTION_ASSEMBLY	7/71	447/17959	0.00190431	0.0489062	ROCK1/WDR1/RAC1/SMAD3/BCL2/CDH17/SEMA4A	7
GOBP_PROTEIN_TRIMERIZATION	GOBP_PROTEIN_TRIMERIZATION	2/71	17/17959	0.00201687	0.049264	PXDN/ALOX5AP	2
GOBP_REGULATION_OF_CARDIAC_MUSCLE_ADAPTATION	GOBP_REGULATION_OF_CARDIAC_MUSCLE_ADAPTATION	2/71	17/17959	0.00201687	0.049264	PPP3CA/SMAD3	2
GOBP_EPITHELIAL_TUBE_MORPHOGENESIS	GOBP_EPITHELIAL_TUBE_MORPHOGENESIS	6/71	334/17959	0.00205291	0.049264	FOXP1/SMAD3/BCL2/HOXA5/MTSS1/SUFU	6
GOBP_INTERLEUKIN_12_PRODUCTION	GOBP_INTERLEUKIN_12_PRODUCTION	3/71	64/17959	0.00207576	0.049264	CD47/FOXP1/NFKB1	3
GOBP_ESTABLISHMENT_OR_MAINTENANCE_OF_CELL_POLARITY	GOBP_ESTABLISHMENT_OR_MAINTENANCE_OF_CELL_POLARITY	5/71	230/17959	0.00216174	0.049264	ROCK1/WDR1/RAC1/UST/NDE1	5
GOBP_MEMBRANE_INVAGINATION	GOBP_MEMBRANE_INVAGINATION	3/71	65/17959	0.00217008	0.049264	ABCA1/RAC1/F2RL1	3
GOBP_RHO_PROTEIN_SIGNAL_TRANSDUCTION	GOBP_RHO_PROTEIN_SIGNAL_TRANSDUCTION	4/71	138/17959	0.00217755	0.049264	ABCA1/ROCK1/RAC1/F2RL1	4
GOBP_RESPONSE_TO_INTERLEUKIN_1	GOBP_RESPONSE_TO_INTERLEUKIN_1	4/71	139/17959	0.00223545	0.049264	CD47/TNIP2/IRAK2/NFKB1	4
GOBP_REGULATION_OF_CHEMOTAXIS	GOBP_REGULATION_OF_CHEMOTAXIS	5/71	232/17959	0.00224457	0.049264	RAC1/SMAD3/NEDD9/F2RL1/SEMA4A	5
GOBP_CELL_CELL_JUNCTION_MAINTENANCE	GOBP_CELL_CELL_JUNCTION_MAINTENANCE	2/71	18/17959	0.0022632	0.049264	MTSS1/F2RL1	2
GOBP_TOLL_LIKE_RECEPTOR_2_SIGNALING_PATHWAY	GOBP_TOLL_LIKE_RECEPTOR_2_SIGNALING_PATHWAY	2/71	18/17959	0.0022632	0.049264	TNIP2/F2RL1	2
GOBP_HORMONE_BIOSYNTHETIC_PROCESS	GOBP_HORMONE_BIOSYNTHETIC_PROCESS	3/71	66/17959	0.00226702	0.049264	TG/HSD17B12/NFKB1	3
GOBP_RAS_PROTEIN_SIGNAL_TRANSDUCTION	GOBP_RAS_PROTEIN_SIGNAL_TRANSDUCTION	6/71	342/17959	0.002311	0.0495842	ABCA1/ROCK1/RAC1/F2RL1/SYNGAP1/KSR1	6
